# Supplementary material for: Cross-Domain Text Mining of Pathophysiological Processes Associated with Diabetic Kidney Disease
Source: Int J Mol Sci. 2024 Apr 19;25(8):4503. doi: 10.3390/ijms25084503 (PMC11050166; doi:10.3390/ijms25084503)
Supplement: Supplementary file 1 [file ijms-25-04503-s001.zip]

Archive with 2 entries (2 files):
- File S1. User-SpecifiedTargetNodes.csv
- File S2. SourceNameDefinition.csv
