# Supplementary material for: Cross-Domain Text Mining of Pathophysiological Processes Associated with Diabetic Kidney Disease
Source: Int J Mol Sci. 2024 Apr 19;25(8):4503. doi: 10.3390/ijms25084503 (PMC11050166; doi:10.3390/ijms25084503)
Supplement: Supplementary file 1 [file ijms-25-04503-s001.zip › File S1. User-SpecifiedTargetNodes.csv]

Domain type	CUI	Concept (ENG)	Semantic Types
DB	C0020456	Hyperglycemia	Disease or Syndrome
DB	C0598528	Glycation	Molecular Function
DB	C1325419	advanced glycation end-product receptor activity	Molecular Function
DB	C1151146	NADPH oxidase activity	Molecular Function
DB	C2754097	NADPH oxidation	Molecular Function
DB	C0596620	Glucose Metabolism	Molecular Function
DB	C3546691	activation of protein kinase C activity	Molecular Function
DB	C0019477	Hexosamine	organic chemical
DB	C0002003	Aldehyde Reductase	amino acid, peptide, or protein
DB	C0021655	Insulin Resistance	Pathologic function
DKD	C0035096	Renin-angiotensin system	Body system
DKD	C3273807	SGLT2 inhibitors	organic chemical
DKD	C0033687	Proteinuria	finding
DKD	C0853068	Glomerular Filtration Rate decreased	finding
DKD	C0011881	Diabetic Nephropathy	Disease or Syndrome
DKD	C0030892	Pentose Phosphate Pathway	Molecular Function
DKD	C3158808	renal glucose absorption	Cell Function
DKD	C0154260	Disorder of mineral metabolism	Pathologic function
DKD	C1265831	Interstitial inflammation	Pathologic function
DKD	C0006560	C-reactive protein	amino acid, peptide, or protein
DKD	C0030190	Plasminogen Activator Inhibitor 1
GEC	C1523830	VEGF receptor 2 binding	Molecular function
GEC	C1523829	VEGF receptor 1 binding	Molecular function
GEC	C3271719	positive regulation of EC chemotaxis by VEGF-activated VEGFR signaling pathway	Molecular function
GEC	C3267003	Vascular endothelial growth factor overexpression	Disease or Syndrome
GEC	C1518331	negative regulation of Nitric oxide release	Cell function
GEC	C0132555	Nitric oxide synthase	amino acid, peptide, or protein
GEC	C1621903	cadherin activity	Molecular Function
GEC	C0206117	Gap junctions	Body space or junciton
GEC	C3824557	gap junction-mediated intercellular transport	Cell Function
GEC	C3159211	cell-cell adhesion mediated by cadherin	Cell Function
GEC	C1656414	calcium ion homeostasis in cytoplasm	Cell Function
GEC	C0856169	endothelial dysfunction	Disease or Syndrome
GEC	C2936223	Transendothelial Migration	Organ or Tissue Function
GEC	C3894799	negative regulation of gap junction assembly	Cell Function
GEC	C5539472	loss of glomerular endothelial cell fenestration	finding
GEC	C3271539	glomeruar endothelium fenestra	cell component
GEC	C5539471	Abnormal glomerular endothelial cell morphology	Finding
GEC	C0282625	src-family kinases	amino acid, peptide, or protein
GEC	C0081939	CD31 antigens	amino acid, peptide, or protein
GEC	C3537282	Plasmalemma Vesicle-Associated Protein	amino acid, peptide, or protein
GEC	C0054953	CD34 antigens	amino acid, peptide, or protein
GEC	C0063695	Intercellular adhesion molecule 1	amino acid, peptide, or protein
GEC	C0220248	CD47 antigens	amino acid, peptide, or protein
IR	C1523335	LPS immune receptor activity	Molecular Function
IR	C3158849	Toll-like receptor 4 binding	Molecular Function
IR	C3158847	myD88-dependent TLR4 signaling pathway	Molecular Function
IR	C1817989	Oxidative burst during acute inflammatory response	Physiologic Function
IR	C4476796	Increased reactive oxygen species production	Cell or Molecular dysfunction
IR	C2612730	cellular response to reactive oxygen species	Cell Function
IR	C1518770	PI3K-AkT Pathway Deregulation	Cell or Molecular dysfunction
IR	C1515844	AKT Signaling Pathway	Molecular Function
IR	C1513837	NFkB activation pathway	Molecular Function
IR	C1149184	Interleukin 1 receptor activity	Molecular Function
IR	C5450572	Interleukin-1 beta secretion	Organism function
IR	C5450640	Interleukin 6 secretion	Organism function
IR	C1456820	Tumor necrosis factor alpha	amino acid, peptide, or protein
IR	C1818801	positive regulation of leukocyte migration	Cell Function
IR	C1518102	MAPK Signaling Pathway	Cell Function
IR	C1517615	JAK-STAT Signaling Pathway	Cell or Molecular Dysfunction
IR	C1155359	cytokine-mediated signaling pathway	biological process
IR	C2984494	NTRK1/PI3K/PLC-Gamma Signaling Pathway	Functional Concept
IR	C1159946	macrophage differentiation	Cell Function
IR	C0024426	macrophage activation	Cell Function
IR	C4327687	macrophage migration	Cell Function
IR	C3155006	macrophage response involved in immune response	Cell Function
IR	C0115305	E-selectin	amino acid, peptide, or protein
IR	C0063695	Intercellular adhesion molecule 1	amino acid, peptide, or protein
KD	C0232810	Glomerular membrane permeability	Organ or Tissue Function
KD	C0232809	glomerular filtration	Organ or Tissue Function
KD	C0268731	Renal glomerular disease	Disease or Syndrome
KD	C0694525	glomerular disorders in diseases classified elsewhere	Disease or Syndrome
KD	C0178664	Glomerulosclerosis (disorder)	Disease or Syndrome
KD	C0443255	Mesangial expansion	Spatial concept
KD	C0020544	Renal hypertension	Disease or Syndrome
KD	C0268790	Renal vascular disorder	Disease or Syndrome
KD	C0024143	Lupus Nephritis	Disease or Syndrome
KD	C1565489	Renal Insufficiency	Disease or Syndrome
KD	C0017658	Glomerulonephritis	Disease or Syndrome
