# Supplementary material for: Cross-Domain Text Mining of Pathophysiological Processes Associated with Diabetic Kidney Disease
Source: Int J Mol Sci. 2024 Apr 19;25(8):4503. doi: 10.3390/ijms25084503 (PMC11050166; doi:10.3390/ijms25084503)
Supplement: Supplementary file 1 [file ijms-25-04503-s001.zip › File S2. SourceNameDefinition.csv]

Source Name	Definition
ANGPT2	Angiopoietin 2
ANXA7	Annexin A7
CCL1	C-C motif chemokine ligand 1
CCL22	C-C motif chemokine ligand 22
CD226	Cell adhesion 226 molecule
CD80	Cluster of differentiation 80
CREG1	Cellular repressor of E1A stimulated genes 1
CTLA4	Cytotoxic T-lymphocyte associated protein 4
DSPP	Dentin sialophosphoprotein
DUSP5	Dual specificity phosphatase 5
EGFR	Epidermal growth factor receptor
F13A1	Coagulation factor 12 A1
FCER2	Fc epsilon receptor II
FOXF1	Forkhead box F1
HEY2	Hairy/enhancer-of-split related with YRPW motif 2
IER3	Immediate early response 3
ITGB1	Integrin, beta 1
KAT2B	K(lysine) acetyltransferase 2B
LGALS1	Lectin, galactoside-binding, soluble, 1
NFKBIA	Nuclear factor kappa-B inhibitor alpha
NTF4	Neurotrophin 4
PNLIPRP2	Pancreatic lipase related protein 2
PRLH	Prolactin releasing hormone
RIPK2	Receptor interacting serine/threonine kinase 2
SERPINB1	Serpin family B member 1
SESN1	Sestrin 1 Gene
SNAP23	Synaptosome associated protein 23
STK16	Serine/threonine kinase 16
SUCNR1	Succinate receptor 1
TAP	Transporter
TMSB10	Thymosin beta 10
TYK2	Tyrosine kinase 2
VEGFA	Vascular endothelial growth factor A
ADAM19	A disintegrin and metalloproteinase
ARG1	Arginase-1
CCL11	C-C motif chemokine ligand 11
CCN5	Cellular communication network factor 5
CD3D	T-cell surface glycoprotein CD3 delta chain
CD8	Cluster of differentiation 8
CRX	Cone-rod homeobox
DDX58	DexD/H-Box-Helicase 58
EBAG9	Estrogen Receptor Binding Site Associated Antigen 9
EPHB4	Ephrin receptor B4
FGF20	Fibroblast growth factor 20
FOXD3	Forkhead box D3
GSDMD	Gasdermin domain containing 1
GZMA	Granzyme A
HK1	Hexokinase 1
H-ras	G protein in Ras subfamily
IL10	Interleukin 10
INVS	Inversin
LAMP2	Lysosomal associated membrane protein 2
LDLR	Low density lipoprotein receptor gene
MMP10	Matrix metallopeptidase 10
NDEL1	Nude-like protein 1
NLRC5	NOD-like receptor C5
NR3C1	Nuclear receptor subfamily 3 group C member 1
PLN	Phospholamban
PRELP	Prolargin proteoglycan
RB1CC1	RB1 inducible coiled-coil 1
RHOQ	Ras homolog family member Q
S100A6	Calcyclin
SARM1	Sterile alpha and TIR motif containing 1
SENP2	Sentrin-specific protease family, member 2
SLC12A1	Solute carrier family 12 member 1
SNAI2	Snail family transcriptional repressor 2
SPI1	Spi-1 Proto-Oncogene
STMN2	Stathmin 2
SUV39H2	SUV39H2 histone lysine methyltransferase
SYT7	Synaptotagmin 7
TCF7	Transcription factor 7
TRIM59	Tripartite motif containing 59
TRPV2	Transient receptor potential cation channel subfamily V member 2
ZBTB7B	Zinc finger and BTB domain containing 7B
ZNF131	Zinc finger protein 131
REN	Renin angiotensin
ABL2	Abelson-related gene 2
PRDX3	Thioredoxin-dependent peroxide reductase
IRF3	Interferon regulatory transcription factor 3
IL27	Interleukin 27
PSMD10	Proteasome 26S Subunit, Non-ATPase 10
IL12	Interleukin 12
